# Supplementary material for: Warming increases richness and shapes assemblages of eukaryotic parasitic plankton
Source: Environ Microbiome. 2025 Jun 20;20:76. doi: 10.1186/s40793-025-00724-3 (PMC12181845; doi:10.1186/s40793-025-00724-3)
Supplement: Supplementary file 2 — Additional file2 (ZIP 436 KB) [file 40793_2025_724_MOESM2_ESM.zip]

Archive with 5 entries (4 files):
- bioinformatics_R_scripts/
- bioinformatics_R_scripts/CHY_28S_bioinformatics.R
- bioinformatics_R_scripts/CHY_run1_28S.seqtab.nochim.rds
- bioinformatics_R_scripts/EUK15_18S_bioinformatics.R
- bioinformatics_R_scripts/EUK15_run1_18S.seqtab.nochim.rds
